# Supplementary material for: Peripheral Perfusion Index: An Adjunct for the ED Triage or a Powerful Objective Tool to Predict Patient Outcomes?
Source: J Clin Med. 2025 Jun 29;14(13):4616. doi: 10.3390/jcm14134616 (PMC12251100; doi:10.3390/jcm14134616)
Supplement: Supplementary file 1 [file jcm-14-04616-s001.zip]

Archive with 1 entries (1 files):
- jcm-3641471-supplementary.pdf
